# Supplementary material for: Functional Differences in Muscle Architecture Across the Pelvis and Hind Limb of Primates
Source: Am J Biol Anthropol. 2026 Jul 31;190(4):e70329. doi: 10.1002/ajpa.70329 (PMC13425262; doi:10.1002/ajpa.70329)
Supplement: Supplementary file 2 — Data S1: ajpa70329‐sup‐0002‐DataS1.xlsx. [file AJPA-190-e70329-s001.xlsx]

## Sheet: Information 
Supplementary Information for:
Functional Differences in Muscle Architecture Across the Pelvis and Hind Limb of Primates
Expanded Dissection Dataset and Architectural Measurements
Specimen information
Specimen ID	Species	Sex	Age at death (yrs)	Body Mass (kg)	Limb dissected
FR2101100017-K [Sigean, France]	Pan troglodytes	Female	40.5	59	Right + Left
131: 23NL320497/20 [Blijdorp, Rotterdam]	Gorilla gorilla	Male	27.1	180*	Right
129: EAZA/2953 [Planckendael, Belgium]	Pongo abelii	Female	23	37	Right
FR2101100017-K [Sigean, France]	Hylobates lar	Male	44.7	5	Right + Left
22NL302953/20 [Diergaarde Amersfoort]	Symphalangus syndactylus	Male	26.2	10	Right
127 [KU Leuven, Belgium]	Macaca mulatta	Male	Adult	8	Right
Column ID	Description
Species_common	Species: Common name
Species	Species: Scientific name
Mus_abbrev	Abbreviated muscle name
FL_m	Fascicle length (m)
PCSA_m2	Physical cross-sectional area (m²)
musc_LENGTH_m	Muscle length (m): Tendon + belly
musc_MASS_kg	Muscle mass (m): Tendon + belly
belly_LENGTH_m	Muscle belly mass (m)
belly_MASS_kg	Muscle belly mass (kg)
tendon_LENGTH_m	Tendon only length (m)
tendon_MASS_kg	Tendon only mass (kg)
avg_penn_deg	Average pennation angle (°)
Limb	Right or left lower limb dissected

## Sheet: Pan troglodytes
Species_common	Species	Mus_abbrev	FL_m	PCSA_m2	musc_LENGTH_m	musc_MASS_kg	belly_LENGTH_m	belly_MASS_kg	tendon_LENGTH_m	tendon_MASS_kg	avg_penn_deg	Limb
Chimpanzee	Pan_troglodytes	FDL	0.05577	0.00104083	398	61.53	306.8	54.03	179.98	7.37		L
Chimpanzee	Pan_troglodytes	FHL	0.08108	0.00156706	413	134.68	225.29	127.29	202.85	7.44		L
Chimpanzee	Pan_troglodytes	SOL	0.1292	0.00142568	290.82	195.25	193.95	193.95	37.1	1.3		L
Chimpanzee	Pan_troglodytes	AB	0.071025	0.000156601	101.4	11.79	101.2	11.59	0.2	0.2		L
Chimpanzee	Pan_troglodytes	TP	0.0715	0.00112231	265.41	85.06	202.01	83.04	63.4	1.87	26.5	L
Chimpanzee	Pan_troglodytes	POP	0.07403	0.000412122	106.54	32.34	96.54	31.74	10	0.6		L
Chimpanzee	Pan_troglodytes	MG	0.1622	0.000709932	289	122.06	278	121.16	11	0.9	2.4	L
Chimpanzee	Pan_troglodytes	LG	0.09814	0.000911097	315	94.78	234	92.45	10	2.27	21.9	L
Chimpanzee	Pan_troglodytes	VL	0.11153	0.00315086	330	372.5	291	369.83	48.01	2.41	34.2	L
Chimpanzee	Pan_troglodytes	VI	0.1604	0.000734364	402.19	124.86	387.19	124.36	15	0.5	7.9	L
Chimpanzee	Pan_troglodytes	VM	0.05138	0.00193784	216.64	105.54	202.64	104.84	14	0.7	29.1	L
Chimpanzee	Pan_troglodytes	SAR	0.2335	0.0014279	306.67	353.42	298.67	353.22	8	0.2	28.1	L
Chimpanzee	Pan_troglodytes	BFL	0.1573	0.000911608	340	152	284	150.11	56.9	1.85	20.5	L
Chimpanzee	Pan_troglodytes	BFS	0.1293	0.000733193	199.28	100.49	186.97	100.25	11.79	0.14	20.3	L
Chimpanzee	Pan_troglodytes	GRA	0.2612	0.000375914	296.3	104.08	280.16	103.72	10.64	0.34		L
Chimpanzee	Pan_troglodytes	SM	0.1784	0.00129526	287.67	244.94	257.2	243.58	49.4	1.17		L
Chimpanzee	Pan_troglodytes	ST	0.1443	0.00118366	351	181.05	281	179.63	58.43	1.33	29.6	L
Chimpanzee	Pan_troglodytes	EDL	0.10663	0.00044113	379	49.86	222.03	45.68	179.39	4.12	12.7	L
Chimpanzee	Pan_troglodytes	PL	0.0896	0.000928445	319	88.18	200	88.75	124.3	2.52		L
Chimpanzee	Pan_troglodytes	TA	0.11077	0.00122308	284.25	143.61	207.63	140.11	72.64	3.43	17.9	L
Chimpanzee	Pan_troglodytes	EHL	0.086118	0.000226433	327	20.67	200.4	19.33	125.6	1.17	30.4	L
Chimpanzee	Pan_troglodytes	AM	0.1584	0.00293644	293.98	493.04	292.98	492.14	1	0.9	26.8	L
Chimpanzee	Pan_troglodytes	FDL	0.07679	0.000813417	411	66.21	233.09	55.71	186.04	6.9	28	R
Chimpanzee	Pan_troglodytes	FDB	0.05682	0.000268309	137.4	16.16	87.13	16	33.83	0.09	19.6	R
Chimpanzee	Pan_troglodytes	FHL	0.09045	0.00139564	402	133.81	239.54	118.77	184.33	3.31	17.8	R
Chimpanzee	Pan_troglodytes	SOL	0.03997	0.00499359	254.95	211.57	249.95	211.47	5	0.1	45.5	R
Chimpanzee	Pan_troglodytes	AL	0.103	0.000642242	179.23	70.12	175.23	69.22	4	0.9	29.8	R
Chimpanzee	Pan_troglodytes	AB	0.06758	0.000126754	78.5	9.08	68.5	8.58	10	0.5		R
Chimpanzee	Pan_troglodytes	AMin	0.0809	0.000221447	119.1	18.99	117.1	18.79	2	0.2	26.3	R
Chimpanzee	Pan_troglodytes	TP	0.06864	0.00125168	274.57	91.07	214.91	88.35	57.98	2.57	30.6	R
Chimpanzee	Pan_troglodytes	POP	0.06756	0.000429248	11.97	30.74	10.548	32.48	1.422	1.66	30.6	R
Chimpanzee	Pan_troglodytes	RF	0.05478	0.00222658	289.55	129.29	198.08	129.96	83.94	4.28	30.4	R
Chimpanzee	Pan_troglodytes	MG	0.06979	0.0016524	271.62	122.24	261.62	121.44	10	0.8	33.4	R
Chimpanzee	Pan_troglodytes	LG	0.05784	0.00136013	292.04	83.39	230.53	82.19	69.38	1.05	40.7	R
Chimpanzee	Pan_troglodytes	VL	0.1844	0.00239814	276.46	468.75	268.46	468.35	8	0.4	27.2	R
Chimpanzee	Pan_troglodytes	VI	0.1118	0.00180055	280.7	213.38	273.7	212.58	7	0.8	28.8	R
Chimpanzee	Pan_troglodytes	VM	0.07992	0.00234503	285.06	198.66	226.74	193.5	58.32	5.01	31.5	R
Chimpanzee	Pan_troglodytes	SAR	0.2753	0.000375474	414	109.57	351	109.19	56.3	0.32		R
Chimpanzee	Pan_troglodytes	BFL	0.12615	0.00103643	321	138.59	280.11	135.49	50.4	3.04	22.5	R
Chimpanzee	Pan_troglodytes	BFS	0.1087	0.000893926	243.88	103	229.04	102.54	21.44	0.5	24.3	R
Chimpanzee	Pan_troglodytes	GRA	0.2171	0.00104217	306.86	239.83	266.8	238.24	52.4	1.84	24.1	R
Chimpanzee	Pan_troglodytes	SM	0.18836	0.000654858	344	130.75	260	129.12	70.4	1.59	4.5	R
Chimpanzee	Pan_troglodytes	ST	0.136	0.00140871	364	203.08	313	201.45	78.9	1.52		R
Chimpanzee	Pan_troglodytes	PLANT	0.07884	0.000115831	306.8	9.68	87.75	8.66	209.26	0.96	13.9	R
Chimpanzee	Pan_troglodytes	EDL	0.10616	0.000443794	341	49.94	251.1	47.72	114.1	2.16	23.3	R
Chimpanzee	Pan_troglodytes	PL	0.06617	0.00173795	306.9	121.9	214.97	116.17	96.65	5.63		R
Chimpanzee	Pan_troglodytes	PB	0.05456	0.000475912	223.29	31.26	164.69	30.44	53	0.83		R
Chimpanzee	Pan_troglodytes	AbH	0.06604	0.000300704	116.37	21.05	76.8	20.81	36.81	0.21	19	R
Chimpanzee	Pan_troglodytes	TA	0.1521	0.000889435	271.9	143.4	211.97	140.64	59.93	2.76	30.6	R
Chimpanzee	Pan_troglodytes	EHL	0.09652	0.000212489	288.91	21.74	176.96	20.53	79.14	1.21	31.9	R
Chimpanzee	Pan_troglodytes	AbDm	0.04376	0.000203296	118.11	9.43	62.36	8.27	68.93	1.12	35.7	R
Chimpanzee	Pan_troglodytes	AMsup	0.169714	0.00187173	281.6	336.72					22.5556	R
Chimpanzee	Pan_troglodytes	AMinf	0.14998	0.00262607	273.29	417.49					28.4	R

## Sheet: Gorilla gorilla
Species_common	Species	Mus_abbrev	FL_m	PCSA_m2	musc_LENGTH	musc_MASS	belly_LENGTH	belly_MASS	tendon_LENGTH	tendon_MASS	avg_penn_deg
Gorilla	Gorilla_gorilla	FDL	0.2457	0.00154695	582	402.89	312	378.92	270	23.97	13
Gorilla	Gorilla_gorilla	FDB	0.0756	0.000752595	174	60.31	55	57.7	119	2.61	3.7
Gorilla	Gorilla_gorilla	FHL	0.0807	0.00194769	545	166.61	254	154.3	291	12.31	4.6
Gorilla	Gorilla_gorilla	ObtInt	0.1151	0.00159787	195	194.95	186	194.75	9	0.2	3.2
Gorilla	Gorilla_gorilla	ObtExt	0.1172	0.0018859	210	234.29	201	234.19	9	0.1	10.4
Gorilla	Gorilla_gorilla	SOL	0.0617	0.00812835	397	531.61	392	531.46	5	0.15	8.5
Gorilla	Gorilla_gorilla	AL	0.1128	0.00112254	270	134.22	265	134.02	5	0.2	11.7
Gorilla	Gorilla_gorilla	AB	0.1891	0.00159694	259	320.1	189.1	319.4	69.9	0.7	3.5
Gorilla	Gorilla_gorilla	AMin	0.0578	7.75e-05	80	4.75	71	4.55	9	0.2	13.4
Gorilla	Gorilla_gorilla	TP	0.0777	0.00212367	383	174.91	299.3	103.89	83.7	71.02	9
Gorilla	Gorilla_gorilla	POP	0.1252	0.000868419	198	115.25	173.6	113.17	24.4	2.08	12.1
Gorilla	Gorilla_gorilla	RF	0.1162	0.00488244	422	614.24	412	614.14	10	0.1	11.7
Gorilla	Gorilla_gorilla	MG	0.088	0.00479642	481	447.41	369	439.64	112	7.77	19
Gorilla	Gorilla_gorilla	LG	0.0805	0.00277874	366	237.11	356	237.01	10	0.1	17.1
Gorilla	Gorilla_gorilla	PMaj	0.1488	0.00349183	390	550.76	380	550.66	10	0.1	2.7
Gorilla	Gorilla_gorilla	PECT	0.224	0.000767772	256	182.3	234	180.11	22	2.19
Gorilla	Gorilla_gorilla	PIRI	0.1063	0.00129369	241	145.77	155.6	141.57	85.4	4.2	13.2
Gorilla	Gorilla_gorilla	QF	0.1039	0.000568943	151	62.66	136	62.56	15	0.1	5.6
Gorilla	Gorilla_gorilla	GemInf	0.0678	0.000186035	120.7	13.37	110.7	12.97	10	0.4
Gorilla	Gorilla_gorilla	VL	0.2031	0.00199405	421	429.29	358	202.62	63	226.67	12.6
Gorilla	Gorilla_gorilla	VI	0.3533	0.00455722	517	1706.67	396	1610.55	121	94.87	9.6
Gorilla	Gorilla_gorilla	VM	0.0966	0.00399097	353	408.66	348	408.26	5	0.4	16.7
Gorilla	Gorilla_gorilla	SAR	0.556	0.000465556	618	274.38	613	273.88	15	0.5
Gorilla	Gorilla_gorilla	BFL	0.2783	0.00150899	551	445.15	407.2	437.96	143.8	7.19	21.5
Gorilla	Gorilla_gorilla	BFS	0.174	0.00187741	359	346.27	358.9	334.27	0.1	12	19.5
Gorilla	Gorilla_gorilla	GRA	0.454	0.00161238	551	775.94	524.5	774.45	26.5	1.49	3.1
Gorilla	Gorilla_gorilla	SM	0.3293	0.00264257	531	922.41	393.1	913.34	137.9	9.07	8.8
Gorilla	Gorilla_gorilla	ST	0.3957	0.00224682	597	942.41	565.5	935.39	31.5	7.02	6.5
Gorilla	Gorilla_gorilla	GMed	0.2238	0.00734214	275	1741.76	270	1739.26	5	2.5	17.7
Gorilla	Gorilla_gorilla	GMin	0.1503	0.000446277	186	71.1	181	70.88	5	0.22	4.8
Gorilla	Gorilla_gorilla	EDL	0.1757	0.00102759	519	191.38	334	182.26	185	9.12	7.8
Gorilla	Gorilla_gorilla	PL	0.128	0.00154776	412	210	339.7	206.38	72.3	3.62
Gorilla	Gorilla_gorilla	PB	0.1062	0.000734046	286	83.96	218	81.3	68	2.66
Gorilla	Gorilla_gorilla	TA	0.1442	0.00196137	398	299.8	342.4	297.89	55.6	1.91	3
Gorilla	Gorilla_gorilla	EHL	0.1265	0.00048721	409	65.33	289.8	62.62	119.2	2.71	7.5
Gorilla	Gorilla_gorilla	GMax	0.2464	0.00673028	495	1757.84	485	0.1	10	2.8	7.8
Gorilla	Gorilla_gorilla	ILI	0.2737	0.00183747	399	533.09	389	532.99	10	0.1	11.2
Gorilla	Gorilla_gorilla	AMsup	0.3129	0.00348559	479	2231.47	474	2226.47	5	5	15
Gorilla	Gorilla_gorilla	AMinf	0.3669	0.00276511	400						12.3

## Sheet: Pongo abelii
Species_common	Species	Mus_abbrev	FL_m	PCSA_m2	musc_LENGTH	musc_MASS	belly_LENGTH	belly_MASS	tendon_LENGTH	tendon_MASS	avg_penn_deg
Orangutan	Pongo_abelii	FDL	0.1307	0.000326616	311	45.25	198	42.66	113	2.59	5.7
Orangutan	Pongo_abelii	FDB	0.066	0.000195255	191	13.66	103.4	4	87.6	9.66	5.5
Orangutan	Pongo_abelii	FHL	0.0772	0.000940952	384	77	175	62.08	209	14.92	16
Orangutan	Pongo_abelii	ObtInt	0.0629	0.000132135	69.2	8.81	67.2	8.71	2	0.1
Orangutan	Pongo_abelii	ObtExt	0.0651	0.000428567	117.4	29.49	100.4	28.93	17	0.56	6.8
Orangutan	Pongo_abelii	SOL	0.0727	0.000856063	214	65.97	212	65.87	2	0.1	23.4
Orangutan	Pongo_abelii	AL	0.144	0.000387382	184	59.13	167.5	58.48	16.5	0.65	6.2
Orangutan	Pongo_abelii	AB	0.1056	0.000352791	149.6	39.49	144.6	39.39	5	0.1	1.5
Orangutan	Pongo_abelii	TP	0.1069	0.000514764	232	58.33	230	58.23	2	0.1	5.9
Orangutan	Pongo_abelii	POP	0.0706	0.000278609	103	20.85	96	20.35	7	0.5	7.7
Orangutan	Pongo_abelii	RF	0.1775	0.000412168	264	77.33	258	77.2	6	0.13	7.8
Orangutan	Pongo_abelii	MG	0.1743	0.000349268	286	64.53	256	63.7	30	0.83	8.8
Orangutan	Pongo_abelii	LG	0.1198	0.000325621	262	41.35	229.1	39.94	32.9	1.41	9.4
Orangutan	Pongo_abelii	PMaj	0.2454	0.000292612	310	75.9	304	74.7	6	1.2
Orangutan	Pongo_abelii	PIRI	0.073	0.00028123	120.4	21.7	82.6	21.11	37.8	0.59	4.2
Orangutan	Pongo_abelii	QF	0.0824	0.000370032	97.2	32.32	92.2	31.02	5	1.3
Orangutan	Pongo_abelii	GemSup	0.0593	0.000120748	110.9	7.59	85.7	7.24	25.2	0.35	3
Orangutan	Pongo_abelii	GemInf	0.0568	0.000640099	119	38.43	87.2	37.81	31.8	0.62	22.1
Orangutan	Pongo_abelii	VL	0.152	0	279.6	141.93	231	129.78	48.6	12.15	10.8
Orangutan	Pongo_abelii	VI	0.0685	0	275.6	64.02	227	51.87	48.6	12.15	6.8
Orangutan	Pongo_abelii	VM	0.0918	0.000574773	237	55.93	232	52.93	5	3	9.7
Orangutan	Pongo_abelii	SAR	0.3429	0.000110462	374	40.15	332.4	39.93	41.6	0.22
Orangutan	Pongo_abelii	BFL	0.1974	0.0010375	316	217.09	281.7	215.59	34.3	1.5	6
Orangutan	Pongo_abelii	BFS	0.1059	0.00034707	186	38.96	173.5	38.67	12.5	0.29	10.9
Orangutan	Pongo_abelii	GRA	0.2936	0.000582681	347	181.34	335	180.98	12	0.36	2.1
Orangutan	Pongo_abelii	SM	0.2293	0.000410396	319	99.75	285.9	99.19	33.1	0.56	7.3
Orangutan	Pongo_abelii	ST	0.2603	0.000558824	367	154.19	336.1	83.17	30.9	71.02	5.9
Orangutan	Pongo_abelii	PLANT	0.1116	0.000200429	186	23.71	145.1	23.05	40.9	0.66	8.3
Orangutan	Pongo_abelii	GMed	0.1443	0.000606859	250	150.69	212.26	149.98	37.74	0.71	7.6
Orangutan	Pongo_abelii	GMin	0.083	0.000810431	121.7	32.67	116.7	31.87	5	0.8	5
Orangutan	Pongo_abelii	EDL	0.1967	0.0001623	347	33.84	227.5	32.3	119.5	1.54	3
Orangutan	Pongo_abelii	PL	0.0691	0.000428829	252	31.41	192.6	30.46	59.4	0.95
Orangutan	Pongo_abelii	TA	0.1529	0.00039519	248	64.05	211.4	63.32	36.6	0.73	7
Orangutan	Pongo_abelii	EHL	0.1414	4.22e-05	238	6.33	175.6	6.17	62.4	0.16	1.3
Orangutan	Pongo_abelii	GMax	0.1357	0.000838976	211	120.68	145.1	117.75	65.9	2.93	4
Orangutan	Pongo_abelii	ILI	0.1775	0.000499229	199	93.93	184	92.83	15	1.1	3.3
Orangutan	Pongo_abelii	PB	0.0778	0.000231848	229	19.12	185.5	18.59	43.5	0.53
Orangutan	Pongo_abelii	AM	0.1925	0.000632935	224	129.15	208	128.25	16	0.9	8.2

## Sheet: Hylobates lar
Species_common	Species	Mus_abbrev	FL_m	PCSA_m2	musc_LENGTH	musc_MASS	belly_LENGTH	belly_MASS	tendon_LENGTH	tendon_MASS	avg_pen_deg	Limb
Gibbon	Hylobates_lar	FDL	0.017071	0.000323289	259.86	5.85	135.31	3.69	114.71	2.2	10.3	R
Gibbon	Hylobates_lar	ObtInt	0.03876	0.000144333	75.8	5.93	35.6	5.66	0.1	0.25	30.7	R
Gibbon	Hylobates_lar	ObtExt	0.03123	0.000151644	51.67	5.02	49.67	4.62	2	0.4	24.3	R
Gibbon	Hylobates_lar	SOL	0.02888	0.000481825	154.45	14.75	147.15	13.95	7.3	0.8	27.2	R
Gibbon	Hylobates_lar	AL	0.07965	4.12e-05	159.05	3.48	102.8	3.23	53.1	0.06	20.2	R
Gibbon	Hylobates_lar	AB	0.057445	5.98e-05	155.81	6.44	145.81	5.54	10	0.9		R
Gibbon	Hylobates_lar	TP	0.0958	5.53e-05	178.78	3.93	82.38	3.49	96.4	0.42		R
Gibbon	Hylobates_lar	POP	0.0958	5.53e-05	183.93	5.62	130.4	5.48	39.9	0.12		R
Gibbon	Hylobates_lar	MG	0.06108	0.000175612	183.63	7.84	110.57	7.09	80.19	0.73	22.1	R
Gibbon	Hylobates_lar	LG	0.08641	8.44e-05	199.05	7.73	110.12	6.72	76.9	1.02	6.8	R
Gibbon	Hylobates_lar	PMaj	0.09137	0.000260397	166.58	25.22	154.92	24.19	11.66	1.03	22.5	R
Gibbon	Hylobates_lar	PECT	0.02659	4.12e-05	47.4	1.16	36.4	1.06	11	0.1		R
Gibbon	Hylobates_lar	QF	0.0298	1.74e-05	58.4	4.37	56.4	4.27	2	0.1		R
Gibbon	Hylobates_lar	GemInf	0.01811	4.74e-05	31	0.91	28	0.73	3	0.18	8.2	R
Gibbon	Hylobates_lar	VL	0.06565	0.000170285	174.3	11.85	139.5	11.57	31.9	0.26	7.8	R
Gibbon	Hylobates_lar	VI	0.10356	0.000107585	212.72	11.81	151.35	11.12	50.88	0.67	7.1	R
Gibbon	Hylobates_lar	VM	0.04291	0.00024382	188.88	11.09	160.97	10.74	34.4	0.4	10.5	R
Gibbon	Hylobates_lar	SAR	0.19321	5.69e-05	221.77	11.65	200.96	11.45	11.38	0.15		R
Gibbon	Hylobates_lar	BFL	0.171365	3.8e-05	272.36	6.91	193.53	6.76	56.3	0.13	15.4	R
Gibbon	Hylobates_lar	BFS	0.0609	5.41e-05	82.54	2.23	6.51	2.22	9.82	0.01		R
Gibbon	Hylobates_lar	GRA	0.08897	0.000132227	216.1	12.47	173.91	12.33	42.54	0.12	19.7	R
Gibbon	Hylobates_lar	SM	0.064731	8.54e-05	252.03	5.86	188.39	55.1	64.32	0.32	26.2	R
Gibbon	Hylobates_lar	ST	0.07556	9.54e-05	238.74	7.64	138.5	7.07	39.2	0.16	10.2	R
Gibbon	Hylobates_lar	GMax	0.02913	0.00134077	186.5	41.4	184.63	41.26	1.87	0.14	36.5	R
Gibbon	Hylobates_lar	TFL	0.0108	0.000162474	262	1.86	27	1.66	181	0.19		R
Gibbon	Hylobates_lar	PLANT	0.000895	0.000505955	29.4	0.48	27.9	0.41	0.82	0.1	9.7	R
Gibbon	Hylobates_lar	GMed	0.06446	0.000341882	114.5	23.36	101.8	23.14	9.3	0.12	23.7	R
Gibbon	Hylobates_lar	GMin	0.02673	0.00130939	63.2	37.1	49.3	36.2	12.4	0.05	26.9	R
Gibbon	Hylobates_lar	EDL	0.0711	4.78e-05	245.85	3.6	176.86	3.47	86.83	0.14	16.4	R
Gibbon	Hylobates_lar	PL	0.011001	0.000328444	213	3.83	137.35	4.54	80.9	0.78		R
Gibbon	Hylobates_lar	PB	0.02189	0.000138741								R
Gibbon	Hylobates_lar	TA	0.06043	0.000107562	191.01	6.89	130.61	6.65	50.52	0.19	20.4	R
Gibbon	Hylobates_lar	EHL	0.0621	2.31e-05	187.77	1.52	126.71	1.49	72.42	0.06	17.8	R
Gibbon	Hylobates_lar	AM	0.08896	0.000374	164.27	43.4	159.27	43.2	5	0.2	35.7	R
Gibbon	Hylobates_lar	TP	0.0958	5.53e-05	183.93	5.62	130.4	5.48	39.9	0.12		R
Gibbon	Hylobates_lar	AL	0.0695	5.59e-05	137.44	4.11	101.05	3.74	40.92	0.32		L
Gibbon	Hylobates_lar	FDL	0.03228	0.000390158	252.05	13.35	148.65	12.26	99.11	1.12	22.3	L
Gibbon	Hylobates_lar	FHL	0.02289	0.000112637	241.33	3.7	127.29	3.07	114.04	0.58		L
Gibbon	Hylobates_lar	ObtInt	0.04443	6.68e-05	67.85	3.21	62.85	3.01	5	0.2	11.3	L
Gibbon	Hylobates_lar	ObtExt	0.0372	0.000113681	44.69	4.47	32.69	4.27	12	0.2	13.7	L
Gibbon	Hylobates_lar	AB	0.01197	0.000111442	39.2	1.41	29.1	1.08	8.23	0.07	21.4	L
Gibbon	Hylobates_lar	TP	0.03223	0.000138844	172.1	4.73	107.05	4.41	72	0.26	27.7	L
Gibbon	Hylobates_lar	POP	0.02488	6.62e-05	40.43	1.74	35.43	1.54	5	0.2		L
Gibbon	Hylobates_lar	RF	0.04869	0.000319049	199.66	16.42	175.51	16.11	28.7	0.25	32.8	L
Gibbon	Hylobates_lar	MG	0.06108	0.000176112	194.16	11.37	142.33	10.54	52.01	0.86	22.1	L
Gibbon	Hylobates_lar	LG	0.0965	9.75e-05	138.4	9.95	112.31	8.82	69.5	1.15		L
Gibbon	Hylobates_lar	PMaj	0.0981	0.000216411	159.4	22.44	154.4	22.24	5	0.2	9.9	L
Gibbon	Hylobates_lar	PECT	0.0396	0.000556654	50.79	23.3	38.79	23.1	12	0.2		L
Gibbon	Hylobates_lar	PIRI	0.0453	2.76e-05	72.66	1.32	44.81	1.3	4	0.04		L
Gibbon	Hylobates_lar	GemSup	0.03	1.48e-05	35.98	0.47	31.98	0.27	4	0.2		L
Gibbon	Hylobates_lar	GemInf	0.0363	1.64e-05	49.64	0.63	47.64	0.49	2	0.14		L
Gibbon	Hylobates_lar	VL	0.1241	0.000197448	174.64	25.9	136.56	25.43	48.68	0.52		L
Gibbon	Hylobates_lar	VI	0.1139	0.000141122	183.63	16.99	151.63	16.21	28	0.74	13.9	L
Gibbon	Hylobates_lar	VM	0.0349	0.000286805	221.33	10.58	215.33	10.44	6	0.14	32	L
Gibbon	Hylobates_lar	SAR	0.10202	9.92e-05	221.55	10.7	188.05	9.8	33.5	0.9		L
Gibbon	Hylobates_lar	BFL	0.0823	8.77e-05	229.93	7.63	159.47	6.87	74.52	0.77		L
Gibbon	Hylobates_lar	GRA	0.168622	2.93e-05	238.06	5.22	196.27	5.49	36.3	0.07		L
Gibbon	Hylobates_lar	SM	0.097	0.000114016	245.62	11.69	197.53	11.56	41.81	0.15	5.9	L
Gibbon	Hylobates_lar	ST	0.1096	4.53e-05	203.81	5.57	158.02	5.26	45.21	0.31	13.9	L
Gibbon	Hylobates_lar	GMax	0.06442	0.000687119	184.47	46.92	178.47	46.72	6	0.2	25.9	L
Gibbon	Hylobates_lar	TFL	0.0108	0.000162935							22.4	L
Gibbon	Hylobates_lar	GMed	0.06446	0.000342853	94.47	20.58	89.47	19.78	5	0.8	22.6	L
Gibbon	Hylobates_lar	GMin	0.02673	0.0013131	72.76	3.95	67.76	2.83	5	1.12	22.4	L
Gibbon	Hylobates_lar	EDL	0.0711	4.79e-05	234.1	4.27	168.13	4.04	73.78	0.23	12.8	L
Gibbon	Hylobates_lar	PL	0.011001	0.000329376	181.38	4.22	168.13	3.37	38	0.45		L
Gibbon	Hylobates_lar	TA	0.06043	0.000107868	212.09	8.23	148.25	7.4	36.45	0.55	16	L
Gibbon	Hylobates_lar	AM	0.1216	0.000324901	141.27	41.76	132.29	41.69	8.98	0.07		L
Gibbon	Hylobates_lar	SOL	0.02888	0.000428543	154.45	14.75	147.15	14.55	7.3	0.2		L
Gibbon	Hylobates_lar	BFS	0.0609	5.41e-05	94.83	3.49	71.27	3.35	17.2	0.06		L
Gibbon	Hylobates_lar	QF	0.0298	1.74e-05	39.21	0.55	71.27	3.35	4	0.2		L
Gibbon	Hylobates_lar	EHL	0.0621	2.2e-05	187.77	1.52	126.71	1.49	72.42	0.06		L

## Sheet: Symphalangus syndactylus
Species_common	Species	Mus_abbrev	FL_m	PCSA_m2	musc_LENGTH	musc_MASS	belly_LENGTH	belly_MASS	tendon_LENGTH	tendon_MASS	avg_pen_deg
Siamang	Symphalangus_syndactylus	FDL	0.064	0.000209022	189.77	14.18	169.77	13.68	20	0.5	17.5
Siamang	Symphalangus_syndactylus	FHL	0.0241	0.000277539	162.96	7.09	124.2	6.84	28.2	0.16	4.8
Siamang	Symphalangus_syndactylus	ObtExt	0.0394	0.000490614	95.25	20.49	87.25	20.29	8	0.2	8.7
Siamang	Symphalangus_syndactylus	AL	0.0792	0.00011721	118.12	9.84	107.12	9.61	11	0.23	3.7
Siamang	Symphalangus_syndactylus	TP	0.0492	0.000284937	190.32	14.86	185.32	14.66	5	0.2	4.3
Siamang	Symphalangus_syndactylus	POP	0.0575	8.12e-05	53.51	4.95	47.51	4.75	6	0.2	17
Siamang	Symphalangus_syndactylus	RF	0.0678	0.000284689	220.64	20.46	189.93	19.94	25	0.43	16.8
Siamang	Symphalangus_syndactylus	MG	0.0915	0.000192701	190.13	18.69	156.04	18.44	30.5	0.19	12.9
Siamang	Symphalangus_syndactylus	LG	0.0903	0.000389268	219.71	37.26	215.71	37.06	4	0.2	15.3
Siamang	Symphalangus_syndactylus	PECT	0.0139	3.26e-05	29.32	0.48	17.32	0.28	12	0.2	9
Siamang	Symphalangus_syndactylus	QF	0.0145	0.000256343	48.87	3.94	45.3	3.33	15	0.56	19.1
Siamang	Symphalangus_syndactylus	GemSup	0.0392	6.57e-05	46.15	2.73	43.2	2.63	6.2	0.07	1.5
Siamang	Symphalangus_syndactylus	GemInf	0.0273	5.08e-05	45.26	1.47	39.56	1.41	5.7	0.06	8.3
Siamang	Symphalangus_syndactylus	VL	0.1191	0.000409359	195.83	51.68	174.2	51.4	26.2	0.23	8.4
Siamang	Symphalangus_syndactylus	VI	0.1312	0.000306892	205.9	42.68	199.09	41.71	13	0.83	8.9
Siamang	Symphalangus_syndactylus	VM	0.0468	0.000284632	172.19	14.12	157.19	13.7	44.1	0.39	15.4
Siamang	Symphalangus_syndactylus	SAR	0.2251	0.000108882	279.78	25.98	254.34	25.82	8.3	0.12
Siamang	Symphalangus_syndactylus	BFL	0.1128	0.000184748	255.44	22.09	206.42	21.39	48.3	0.64	5.3
Siamang	Symphalangus_syndactylus	GRA	0.1602	0.00015735	250.67	26.72	235.67	26.52	15	0.2	5.1
Siamang	Symphalangus_syndactylus	SM	0.1126	0.000135226	258.95	16.14	186.83	15.77	29.6	0.25	10.2
Siamang	Symphalangus_syndactylus	ST	0.0804	0.000367971	307.41	31.36	245.37	30.7	49.3	0.44	11.1
Siamang	Symphalangus_syndactylus	GMed	0.0971	0.000656393	140.95	67.56	129.41	67.02	9.3	0.3	6.1
Siamang	Symphalangus_syndactylus	GMin	0.0557	0.000139562	84.42	8.24	59.2	8.07	14.8	0.09	12.1
Siamang	Symphalangus_syndactylus	EDL	0.0888	7.38e-05	285.99	6.95	107.63	6.05	178.36	0.9	7.2
Siamang	Symphalangus_syndactylus	PL	0.0548	0.000520245	210.55	30.22	168.45	29.51	42.1	0.71
Siamang	Symphalangus_syndactylus	TA	0.0636	0.000283316	188.36	19.1	158.16	18.65	30.2	0.45	9.9
Siamang	Symphalangus_syndactylus	EHL	0.0506	0.000101984	156.14	5.47	134.14	5.27	22	0.2	21.3
Siamang	Symphalangus_syndactylus	GMax	0.0817	0.000851251	216.28	73.72	204.28	72.92	12	0.8	22.2
Siamang	Symphalangus_syndactylus	AM	0.1292	0.000832043	272.69	113.95	257.69	113.11	15	0.84	20.5

## Sheet: Macaca mulatta
Species_common	Species	Mus_abbrev	FL_m	PCSA_m2	musc_LENGTH	musc_MASS	belly_LENGTH	belly_MASS	tendon_LENGTH	tendon_MASS	avg_pen_deg
Macaque	Macaca_mulatta	FDL	0.023	0.000460213	141.97	11.22	117.14	11.16	24.83	0.06	21.4
Macaque	Macaca_mulatta	FHL	0.0421	0.000100614	149	4.49	144	4.35	5	0.14	6.4
Macaque	Macaca_mulatta	ObtInt	0.0235	0.000360899	69.85	8.99	48.9	6.82	22.1	0.15	15.2
Macaque	Macaca_mulatta	ObtExt	0.0425	0.000184906	51.4	8.33	43.5	7.43	7.9	0.9	8.4
Macaque	Macaca_mulatta	SOL	0.0953	0.000124136	137.76	12.54	132.76	12.02	5	0.52	8.3
Macaque	Macaca_mulatta	AL	0.0726	0.000446229	114.28	34.34	109.28	34.22	5	0.12	29.5
Macaque	Macaca_mulatta	AB	0.0308	8.91e-05	179.58	4.9	83.3	4.78	18.3	0.05	6.1
Macaque	Macaca_mulatta	TP	0.0703	0.000191229	200.56	14.25	173.04	14.11	27.52	1	17.8
Macaque	Macaca_mulatta	POP	0.0305	0.000136096	784	4.4	66.4	4.28	10.1	0.06	13.8
Macaque	Macaca_mulatta	RF	0.103	0.000293644	198.97	32.06	154.28	28.06	49.2	3.25	5
Macaque	Macaca_mulatta	MG	0.0916	0.000200318	169.71	19.45	165.71	19.35	4	0.1	6
Macaque	Macaca_mulatta	LG	0.062	0.000241479	162.95	15.87	122.59	15.62	40.36	0.25	11.7
Macaque	Macaca_mulatta	PECT	0.0523	9.92e-05	70.57	5.5	70.47	5.4	0.1	0.1	12.8
Macaque	Macaca_mulatta	PIRI	0.0447	0.000139504	67.05	6.61	61.65	6.48	5.4	0.13	10
Macaque	Macaca_mulatta	GemSup	0.0265	4.45e-05	38.75	1.25	29.3	1.24	5.85	0.01
Macaque	Macaca_mulatta	GemInf	0.0197	1.44e-05	31.18	0.3	22.18	0.2	9	0.1	14.8
Macaque	Macaca_mulatta	VL	0.0932	0.000621306	155.1	61.38	146.4	61.29	10.5	0.09	22
Macaque	Macaca_mulatta	VI	0.0715	0.00017179	128.19	13.02	123.19	12.92	5	0.1	12.8
Macaque	Macaca_mulatta	VM	0.0391	0.000449501	148.94	18.63	143.94	18.23	5	0.4	30.5
Macaque	Macaca_mulatta	SAR	0.21775	4.07e-05	268.02	9.4	253.82	9.39	14.2	0.9
Macaque	Macaca_mulatta	BFL	0.0712	0.00100766	282.37	76.05	227.91	76.04	51.03	1.1	26.2
Macaque	Macaca_mulatta	BFS	0.0712	0.00100766							26.2
Macaque	Macaca_mulatta	GRA	0.1622	0.000166868	188.06	28.69	178.46	28.54	9.6	0.15
Macaque	Macaca_mulatta	SM	0.1175	0.000210197	191.66	26.18	171.68	25.96	33.9	0.19	12.4
Macaque	Macaca_mulatta	ST	0.0906	0.000178891	230.47	17.18	175.97	0.11	57.3	17.03	21.4
Macaque	Macaca_mulatta	GMax	0.05908	0.000419802	91.1	26.29	81.5	25.39	9.6	0.9	9
Macaque	Macaca_mulatta	PLANT	0.0423	0.000121995	183.51	5.47	123.44	5.36	60.07	0.11	9.7
Macaque	Macaca_mulatta	GMed	0.0689	0.000856724	103.6	62.57	91	62.17	12.6	0.4	30.3
Macaque	Macaca_mulatta	GMin	0.0415	0.000160718	67.41	7.07	56.01	7	11.4	0.07	11.5
Macaque	Macaca_mulatta	EDL	0.0635	3.83e-05	153.03	2.58	135.88	2.51	17.15	0.07	7.9
Macaque	Macaca_mulatta	PL	0.029	0.000488614	153.44	15.02	139.24	14.91	14.2	0.11
Macaque	Macaca_mulatta	PB	0.0678	0.000190549	151.3	13.97	127.96	13.17	23.34	0.8
Macaque	Macaca_mulatta	TA	0.074	7.33e-05	161.74	5.75	136.72	5.35	25.02	0.4	11
Macaque	Macaca_mulatta	EHL	0.0553	8.19e-05	150	4.8	145	4.75	5	0.05	11
Macaque	Macaca_mulatta	ILI	0.052	0.000260885	116.74	14.38	112.74	14.28	4	0.1	21.2
Macaque	Macaca_mulatta	AM	0.1164	0.000274347	175.58	33.85	173.58	33.75	2	0.1
